# Supplementary material for: Methodological quality of systematic reviews on Chinese herbal medicine: a methodological survey
Source: BMC Complement Med Ther. 2022 Feb 23;22:48. doi: 10.1186/s12906-022-03529-w (PMC8867833; doi:10.1186/s12906-022-03529-w)
Supplement: Supplementary file 2 — Additional file 2. [file 12906_2022_3529_MOESM2_ESM.xlsx]

## Sheet: BIBLIOGRAPYHICAL
ID	Title	Cochrane review (No=0; Yes=1)	Update of previous review (No=0; Update of C=1; Update of NC=2)	Years	Impact factor (Not found/NA/Not reported=0)	Authors	Location of the corresponding author (0=Europe; 1=America; 2=Asia; 3=Oceania; 4=Africa; 5=Not reported)	Primary studies	Participants (Not reported=0)	Harms (No=0; Yes=1)	Result of primary outcome (No significant difference=1; In favour of CHM intervention=2; In favour of CHM intervention with reservation=3)	Funding location (Europe=1; Asia=2; Oceania=3; Not reported=4; No funding support=5; Multiple funding locations=6)	Source of funding (Not reported=0; For-profit=1; Not-for-profit=2; No funding=3)	English databases (No=0; Yes=1)	Non-English databases (No=0; Yes=1)	Year of coverage were reported (Yes=0; Partially=1; No=2)	Search terms (Not research term=0; Topics/free text/keywords/MeSH=1; Full Boolean=2; Readers are referred elsewhere for full search strategy=3)	Included primary studies of the following languages (English only=0; Language other than English=1; English + Language other than English=2; Not reported=3)	Flow diagram (No=0; Yes=1)	Q1 (No=0; Yes=1)	Q2 (No=0; Partial=1; Yes=2)	Q3 (No=0; Yes=1)	Q4 (No=0; Partial=1; Yes=2)	Q5 (No=0; Yes=1)	Q6 (No=0; Yes=1)	Q7 (No=0; Partial=1; Yes=2)	Q8 (No=0; Partial=1; Yes=2)	Q9 (No=0; Partial=1; Yes=2)	Q10 (No=0; Yes=1)	Q11 (No=0; Yes=1)	Q11a (No=0; Yes=1; NA=2)	Q12 (No=0; Yes=1)	Q13 (No=0; Yes=1)	Q14 (No=0; Yes=1)	Q15 (No=0; Yes=1)	Q15a (No=0; Yes=1; NA=2)	Q16 (No=0; Yes=1)	Quality of study (Critically low=0; Low=1; Moderate=2; High=3)
1	Efficacy and safety of compound Kushen injection combined with chemotherapy on postoperative Patients with breast cancer: A meta-analysis of randomized controlled trials	0	0	2019	1.87	3	2	16	1315	1	1	2	2	1	1	0	1	3	1	1	0	0	1	1	1	0	0	2	0	0	1	0	1	0	0	0	1	0
2	Zao Ren An Shen for insomnia: a systematic review with meta-analysis	0	0	2020	3.038	6	3	19	1780	1	3	2	3	1	1	0	1	3	1	1	1	0	1	1	0	0	1	2	0	0	1	0	1	0	0	0	1	0
3	Add-on effects of Chinese herbal medicine for post-stroke spasticity: A systematic review and meta-analysis	0	0	2019	3.845	8	3	35	2457	1	2	1	2	1	1	0	3	3	1	1	1	0	1	1	1	0	0	2	0	1	2	1	1	1	1	1	1	1
4	Evidence of Astragalus injection combined platinum-based chemotherapy in advanced nonsmall cell lung cancer patients: A systematic review and meta-analysis	0	0	2019	1.87	6	2	19	1635	1	3	2	2	1	1	0	2	3	1	1	0	0	1	0	1	0	1	2	0	0	1	1	1	1	0	0	1	0
5	Evaluation of the adjunctive effect of Xing Nao Jing Injection for viral encephalitis: A systematic review and meta-analysis of randomized controlled trials	0	2	2019	1.87	5	2	23	1757	1	3	2	2	1	1	0	1	3	1	1	0	0	1	0	1	0	1	2	0	0	1	1	1	1	1	2	1	0
6	Traditional Chinese herbal medicine for vascular dementia	1	0	2018	6.754	7	2	47	3581	1	2	1	0	1	1	0	1	2	1	1	2	0	2	1	1	1	2	2	1	1	2	1	1	1	1	1	1	3
7	Qishenyiqi dripping pill improves ventricular remodeling and function in patients with chronic heart failure: A pooled analysis	0	0	2019	1.87	6	2	12	877	1	2	2	2	1	1	0	3	3	1	1	0	0	1	1	1	0	0	0	0	0	1	0	1	1	0	0	1	0
8	Does the Oral Administration of Ginger Reduce Chemotherapy-Induced Nausea and Vomiting?: A Meta-analysis of 10 Randomized Controlled Trials	0	0	2019	2.022	2	2	10	1313	1	2	2	3	1	0	0	1	0	1	1	0	0	1	0	0	0	1	2	0	0	1	0	0	1	1	2	1	0
9	Efficacy and safety of Zaoren Anshen capsules in the treatment of insomnia: A meta-analysis of randomized controlled trials	0	0	2020	1.552	6	2	13	1175	1	1	2	0	1	1	1	1	3	1	1	0	0	0	1	1	0	1	2	0	0	1	0	1	1	0	0	1	0
10	Effects of Shenfu injection on chemotherapy-induced adverse effects and quality of life in patients with advanced nonsmall cell lung cancer: A systematic review and meta-analysis	0	0	2018	0.842	1	2	16	948	1	3	2	2	1	1	0	1	3	1	1	0	0	1	0	0	0	1	2	0	0	1	0	1	1	1	2	1	0
11	Efficacy and safety of Xuebijing injection combined with ulinastatin as adjunctive therapy on sepsis: A systematic review and meta-analysis	0	0	2018	3.831	7	2	17	1247	1	3	2	0	1	1	0	1	3	1	1	0	0	1	1	1	0	1	2	0	0	1	0	1	1	1	1	0	0
12	Compound Kushen injection combined with platinumbased chemotherapy for stage III/IV non-small cell lung cancer: A meta-analysis of 37 RCTs following the PRISMA guidelines	0	0	2020	3.565	11	2	37	3272	1	3	2	2	1	1	1	2	1	1	1	2	0	1	1	1	0	1	2	0	0	1	1	1	1	0	0	1	0
13	Traditional Chinese medicine yimucao injection combined with western medicine for preventing postpartum hemorrhage after cesarean section: A systematic review and meta-analysis	0	0	2019	1.984	5	2	48	7330	1	3	2	2	1	1	0	1	1	1	1	0	0	1	0	1	0	1	2	0	0	1	0	1	1	0	0	1	0
14	Chinese herbal medicine for myasthenia gravis: A systematic review and meta-analysis	0	0	2018	3.831	6	2	14	1039	1	3	2	2	1	1	0	2	2	1	1	0	0	1	1	1	0	1	2	0	0	1	0	1	0	1	1	1	0
15	Systematic review and meta-analysis of the efficacy and safety of biqi capsule in rheumatoid arthritis patients	0	0	2018	1.41	10	2	5	552	1	3	2	2	1	1	0	1	1	1	1	0	0	1	1	1	0	0	2	0	0	1	0	1	1	1	1	1	0
16	Chinese herbal medicine for epidermal growth factor receptor inhibitor-induced skin rash in patients with malignancy: An updated meta-analysis of 23 randomized controlled trials	0	2	2019	1.979	6	2	23	1392	1	3	2	2	1	1	0	1	3	1	1	0	0	1	1	1	0	1	2	0	0	1	0	1	1	0	0	1	0
17	Effect of Chinese medicine injection for preventing contrast-induced nephropathy after coronary angiography/percutaneous coronary intervention: A systematic review and meta-analysis	0	0	2018	0	10	2	13	2022	0	3	2	2	1	1	0	1	1	1	1	0	0	1	0	1	0	1	2	0	0	1	0	1	1	1	2	1	0
18	Efficacy of ginger (zingiber officinale) in ameliorating chemotherapy-induced nausea and vomiting and chemotherapy-related outcomes: a systematic literature review update and meta-analysis	0	2	2018	2.657	5	3	18	1652	1	1	2	2	1	0	0	3	3	1	1	2	0	1	1	1	0	2	2	0	1	2	1	0	1	1	1	1	0
19	Efficacy and safety of Modified Tongxie Yaofang in diarrhea-predominant irritable bowel syndrome management: A meta-analysis of randomized, positive medicine-controlled trials	0	0	2018	2.766	8	2	23	1972	1	3	2	2	1	1	0	3	3	1	1	0	0	1	0	1	0	2	2	0	0	1	0	1	1	1	2	1	0
20	Shexiang Baoxin Pills as an Adjuvant Treatment for Chronic Heart Failure: A System Review and Meta-Analysis	0	0	2018	2.064	7	2	27	2637	1	3	2	2	1	1	0	1	1	1	1	0	0	0	1	1	0	1	2	0	0	1	0	1	1	1	2	1	0
21	Effects of Shengmai injection add-on therapy to chemotherapy in patients with non-small cell lung cancer: a meta-analysis	0	0	2018	2.676	5	2	15	898	1	3	2	2	1	1	0	1	3	1	1	0	0	1	0	1	0	1	2	0	0	1	0	1	1	0	0	1	0
22	Efficacy of herbal medicine (Gegen Qinlian Decoction) on ulcerative colitis: A systematic review of randomized controlled trials	0	0	2019	1.87	5	2	22	2028	1	3	2	2	1	1	1	1	3	1	1	0	0	0	1	1	0	1	2	0	0	1	0	1	1	0	0	1	0
23	A meta-analysis of the clinical efficacy of TCM decoctions made from formulas in the liuwei dihuang wan categorized formulas in treating diabetic nephropathy proteinuria	0	0	2018	2.064	4	2	14	918	1	2	2	2	1	1	0	1	3	1	1	0	0	1	1	1	0	1	2	0	0	1	0	1	1	1	2	1	0
24	Herbal Formula Modified Buzhong-Yiqi-Tang for Functional Constipation in Adults: A Meta-Analysis of Randomized Controlled Trials	0	0	2018	2.064	3	2	25	2089	1	3	2	2	1	1	0	1	1	1	1	0	0	1	1	1	0	1	2	0	0	1	0	1	0	0	0	1	0
25	Safety and Clinical Efficacy of Yangxue Qingnao Granules in the Treatment of Chronic Cerebral Circulation Insufficiency: A Systematic Review and Meta-Analysis	0	0	2019	1.984	5	2	15	1211	1	3	2	2	1	1	0	1	3	1	1	2	0	1	0	1	0	1	2	0	0	1	0	1	1	1	1	1	0
26	Xi huang pills enhance the tumor treatment efficacy when combined with chemotherapy: A meta-analysis and systematic review	0	0	2018	0.842	6	2	15	815	1	3	2	3	1	1	0	1	1	1	1	0	0	1	1	1	0	2	2	0	0	1	1	1	0	0	0	1	0
27	Can External Use of Chinese Herbal Medicine Prevent Cumulative Peripheral Neuropathy Induced by Oxaliplatin? A Systematic Literature Review With Meta-analysis	0	0	2019	2.634	4	3	9	700	1	3	2	2	1	1	0	2	3	1	1	2	0	1	0	1	0	2	2	0	0	1	0	1	0	0	0	1	0
28	Does ginger supplementation lower blood pressure? A systematic review and meta-analysis of clinical trials	0	0	2019	3.766	6	2	10	345	1	3	2	2	1	0	0	1	3	1	1	2	0	1	1	0	0	2	2	0	0	1	1	0	1	0	0	1	0
29	Qingkailing Injection () for Treatment	0	0	2018	1.346	5	2	7	992	1	2	2	3	1	1	0	1	2	1	1	0	0	1	1	1	0	1	2	0	0	1	1	1	1	0	0	1	0
30	Goshajinkigan for reducing chemotherapy-induced peripheral neuropathy: a systematic review and meta-analysis	0	0	2018	2.61	4	2	5	386	1	3	2	2	1	1	2	0	2	1	1	2	0	2	1	0	0	1	2	0	0	1	0	1	1	0	0	1	0
31	Rhubarb combined with trypsin inhibitor for severe acute pancreatitis: A systematic review and meta-analysis	0	0	2018	3.349	3	2	15	912	1	3	2	3	1	1	0	1	3	1	1	1	0	1	1	1	0	1	2	0	0	1	0	1	1	1	2	1	0
32	Effect of ginger in the treatment of nausea and vomiting compared with vitamin B6 and placebo during pregnancy: a meta-analysis	0	0	2020	1.737	10	2	13	1174	1	3	2	2	1	0	1	1	3	1	1	0	0	1	1	1	0	1	2	0	0	1	0	0	1	0	0	1	0
33	Dietary ginger as a traditional therapy for blood sugar control in patients with type 2 diabetes mellitus: A systematic review and meta-analysis	0	0	2019	1.87	4	2	8	454	0	1	2	2	1	0	1	1	3	1	1	0	0	0	0	0	0	0	2	0	0	1	0	0	1	1	1	1	0
34	Efficacy and safety of Shenfu injection for septic shock: A systematic review and meta-analysis of randomized controlled trials	0	2	2019	1.651	6	2	19	1505	1	1	2	2	1	1	0	3	3	1	1	1	0	1	1	1	0	0	2	0	0	1	0	0	1	0	0	1	0
35	Xuebijing injection for acute organophosphorus pesticide poisoning: A systematic review and meta-Analysis	0	0	2019	3.689	7	2	26	1880	1	3	2	2	1	1	0	1	3	1	1	0	0	1	1	1	0	1	2	0	0	1	0	0	1	1	2	1	0
36	Systematic evaluation of therapeutic efficacy and safety of traditional chinese medicine injection (TCMI) combined with oxaliplatin-containing chemotherapy in the treatment of colorectal cancer	0	0	2018	0	7	2	77	6014	1	2	2	2	1	1	0	1	3	1	1	0	0	1	1	1	0	0	0	0	0	1	1	1	1	1	2	1	0
37	Shengmai injection as an adjunctive therapy for the treatment of chronic obstructive pulmonary disease: A systematic review and meta-analysis	0	0	2019	1.979	5	2	23	1804	1	3	2	2	1	1	0	2	3	1	1	0	0	1	0	1	0	0	2	0	0	1	0	1	1	1	2	1	0
38	Efficacy and safety of Sijunzi decoction for peptic ulcers: A systematic review and meta-analysis	0	0	2018	0	4	2	14	1476	1	3	2	0	1	1	0	2	3	1	1	1	0	1	1	1	0	1	2	0	0	1	0	1	1	1	1	1	0
39	Kanglaite injection plus platinum-based chemotherapy for stage III/IV non-small cell lung cancer: A meta-analysis of 27 RCTs	0	0	2020	4.268	11	2	27	2243	1	3	2	2	1	1	0	1	3	1	1	0	0	1	1	1	0	1	2	0	0	1	1	1	1	1	2	1	0
40	The effects of ginger supplementation on markers of inflammatory and oxidative stress: A systematic review and meta-analysis of clinical trials	0	0	2020	4.087	8	2	20	888	1	2	2	2	1	0	0	1	3	1	1	0	0	1	1	1	0	1	0	0	0	1	0	0	1	1	2	1	0
41	Does Adjuvant Treatment with Chinese Herbal Medicine to Antidiabetic Agents Have Additional Benefits in Patients with Type 2 Diabetes? A System Review and Meta-Analysis of Randomized Controlled Trials	0	0	2019	1.984	7	2	10	2004	1	2	2	2	1	1	2	3	3	1	1	1	0	1	1	0	0	1	2	0	0	1	0	0	1	1	2	1	0
42	Efficacy and Safety of Xiaoyao Formula as an Adjuvant Treatment for Post-Stroke Depression: A Meta-Analysis	0	0	2018	0.991	5	2	7	607	1	2	2	2	1	1	1	1	1	1	1	0	0	1	0	1	0	1	2	0	0	1	0	1	1	0	0	1	0
43	Danggui-Shaoyao-San for dementia: A PRISMA-compliant systematic review and meta-analysis	0	0	2020	1.552	2	2	9	567	1	2	2	2	1	1	1	2	3	1	1	0	0	1	1	0	0	1	2	0	0	0	0	0	1	1	1	1	0
44	Xiao Chai Hu Tang, a herbal medicine, for chronic hepatitis B	1	0	2019	7.755	12	2	10	934	1	1	1	2	1	1	0	2	1	1	1	1	0	2	1	1	2	2	2	1	0	1	1	1	1	1	1	1	1
45	Efficacy and safety of Sihogayonggolmoryeo-tang (Saikokaryukotsuboreito, Chai-Hu-Jia-Long-Gu-Mu-Li-Tang) for post-stroke depression: A systematic review and meta-analysis	0	0	2019	4.011	8	2	21	1644	1	3	2	0	1	1	0	2	3	1	1	2	0	2	1	1	0	2	2	0	0	1	1	1	1	1	2	1	0
46	Herbal medicine (Gegen-decoction) for treating cervical spondylosis: A systematic review and meta-analysis of randomized controlled trials	0	0	2018	0.698	2	2	5	454	1	3	2	2	1	1	0	1	3	1	1	0	0	1	1	0	0	1	2	0	1	2	0	1	1	1	1	1	0
47	Herbal medicine (Hyeolbuchukeo-tang or Xuefu Zhuyu decoction) for treating primary dysmenorrhea: A systematic review and meta-analysis of randomized controlled trials	0	0	2019	1.87	6	2	8	1048	1	3	2	2	1	1	0	3	3	1	1	2	0	2	0	1	0	2	2	0	0	1	1	1	1	1	1	1	0
48	Efficacy and Safety of Chinese Herbs for the Prevention of the Risk of Renal Damage in Henoch-Schonlein Purpura in Children: Meta-Analysis of Randomized Controlled Trials and GRADE Evaluation	0	0	2019	1.984	6	2	39	3643	1	3	2	2	1	1	0	2	1	1	1	0	0	1	1	1	0	1	2	0	0	1	1	1	0	0	2	1	0
49	Efficacy and safety of Xuebijing injection (a Chinese patent) for sepsis: A meta-analysis of randomized controlled trials	0	0	2018	3.115	11	2	16	1144	1	3	2	2	1	1	0	1	1	1	1	0	0	1	1	1	0	2	2	0	0	1	0	1	1	1	2	1	0
50	Efficacy and safety of TCM Yangxin Anshen Therapy for insomnia: A systematic review and meta-analysis	0	0	2020	1.552	8	2	14	1549	1	2	2	3	1	1	0	0	3	0	1	1	0	1	1	1	0	1	2	0	0	1	0	1	1	1	1	1	0
51	Gardenia fructus antidepressant formula for depression in diabetes patients: A systematic review and meta-analysis	0	0	2020	2.063	9	2	12	822	1	3	2	2	1	1	0	1	3	1	1	0	0	1	1	1	0	1	2	0	0	1	1	1	1	1	1	1	0
52	Twelve Chinese herbal preparations for the treatment of depression or depressive symptoms in cancer patients: a systematic review and meta-analysis of randomized controlled trials	0	0	2019	2.479	12	2	18	1441	1	3	2	2	1	1	0	3	3	1	1	1	0	0	1	1	0	1	2	0	0	1	0	1	1	1	1	1	0
53	Chinese herbal formulae for the treatment of menopausal hot flushes: A systematic review and meta-analysis	0	0	2019	2.776	4	3	19	2469	1	1	2	2	1	1	0	3	2	1	1	0	0	1	1	1	0	2	2	0	1	2	0	0	0	1	1	1	0
54	Potential effectiveness of Chinese patent medicine Tongxinluo capsule for secondary prevention after acute myocardial infarction: A systematic review and meta-analysis of randomized controlled trials	0	0	2018	3.831	11	2	19	1877	1	3	2	2	1	1	0	3	3	1	1	2	0	1	1	1	0	1	2	0	0	1	1	1	1	0	0	1	0
55	Xiyanping plus Azithromycin Chemotherapy in Pediatric Patients with Mycoplasma pneumoniae Pneumonia: A Systematic Review and Meta-Analysis of Efficacy and Safety	0	0	2019	1.984	7	2	9	963	1	2	2	0	1	1	0	1	3	1	1	0	0	1	1	1	0	0	2	0	0	1	0	1	1	1	1	1	0
56	Effectiveness of traditional Chinese medicine Jinlida granules as an add-on therapy for type 2 diabetes: A system review and meta-analysis of randomized controlled trials	0	0	2019	3.298	5	2	15	1810	1	3	2	3	0	1	2	0	3	1	1	1	0	0	0	1	0	1	2	0	0	1	0	0	1	1	2	1	0
57	Huangqi Guizhi Wuwu Decoction for treating cervical radiculopathy: A systematic review and meta-analysis of randomized controlled trials	0	0	2020	1.552	11	2	8	783	1	3	2	2	1	1	0	1	1	1	1	1	0	1	1	1	0	1	2	0	0	1	0	0	1	1	1	1	0
58	Angong Niuhuang Pill as adjuvant therapy for treating acute cerebral infarction and intracerebral hemorrhage: A meta-analysis of randomized controlled trials	0	0	2019	3.414	8	2	18	1601	1	3	2	2	1	1	0	1	3	1	1	0	0	1	0	1	0	1	2	0	1	2	0	1	1	0	0	1	0
59	Efficacy and safety of Kanglaite injection combined with radiochemotherapy in the treatment of advanced pancreatic cancer: A PRISMA-compliant meta-analysis	0	0	2019	1.87	3	2	16	960	1	2	2	2	1	1	1	1	3	1	1	0	0	1	0	1	0	1	2	0	0	1	0	0	1	1	2	1	0
60	Effects of Aidi Injection () with Western Medical Therapies on Quality of Life for Patients with Primary Liver Cancer: A Systematic Review and Meta-Analysis	0	0	2019	1.445	3	2	24	1812	1	3	2	2	1	1	0	1	3	1	1	0	0	1	1	0	0	1	2	0	0	1	0	0	1	1	2	1	0
61	Traditional Chinese medicine for Bradyarrhythmia: Evidence and potential mechanisms	0	0	2018	3.831	10	2	121	11138	1	3	2	2	1	1	0	2	3	1	1	0	0	1	0	1	0	0	2	0	0	1	0	1	1	0	0	1	0
62	Shenqi Fuzheng Injection in the Treatment of Breast Cancer: A Meta-analysis of Randomized Controlled Trials	0	0	2019	2.634	8	2	31	2543	1	3	2	2	1	1	0	2	3	1	1	0	0	1	0	1	0	1	2	0	0	1	0	1	1	1	2	1	0
63	Clinical Efficacy of Jinshuibao Capsules Combined with Angiotensin Receptor Blockers in Patients with Early Diabetic Nephropathy: A Meta-Analysis of Randomized Controlled Trials	0	0	2018	2.064	6	2	26	2198	1	3	2	2	1	1	0	1	3	1	1	0	0	1	1	1	0	1	2	0	0	1	0	1	1	0	0	1	0
64	Sanjin tablet combined with antibiotics for treating patients with acute lower urinary tract infections: A meta-analysis and GRADE evidence profile	0	0	2020	1.785	5	2	8	790	1	3	2	0	1	1	0	1	1	1	1	0	0	1	1	1	0	1	2	0	0	1	0	1	1	0	0	1	0
65	Tongxinluo Capsule () for Cardiac Syndrome X: A Systematic Review and Meta-Analysis	0	0	2018	1.346	5	2	12	696	1	3	2	3	1	1	1	1	1	1	1	0	0	1	0	1	0	1	2	0	0	1	0	1	1	1	1	1	0
66	Oral Chinese Herbal Medicine for Heart Failure with Preserved Ejection Fraction: A Meta-Analysis	0	0	2019	1.445	4	2	16	1320	1	3	2	3	1	1	1	3	1	1	1	0	0	1	1	1	0	1	2	0	0	1	0	0	1	1	2	1	0
67	Efficacy and safety of motherwort injection add-on therapy to carboprost tromethamine for prevention of post-partum blood loss: A meta-analysis of randomized controlled trials	0	0	2019	1.122	4	2	8	1276	1	3	2	3	1	1	0	1	3	1	1	0	0	1	1	1	0	1	2	0	0	1	0	1	1	0	0	1	0
68	Add-on effect of Guizhi Fuling formula to mifepristone for endometriosis: A meta-analysis of randomized controlled trials	0	0	2019	1.87	3	2	10	1052	1	3	2	2	1	1	0	1	3	1	1	0	0	1	0	1	0	1	2	0	0	1	0	1	1	0	0	1	0
69	Effects of ginseng supplementation on selected markers of inflammation: A systematic review and meta-analysis	0	0	2019	3.766	7	2	8	409	1	3	2	3	1	0	0	1	3	1	1	0	0	1	1	0	0	2	2	0	0	0	0	0	1	0	0	1	0
70	A systematic review on Chinese herbal treatment for radiotherapy-induced xerostomia in head and neck cancer patients	0	0	2018	1.701	5	2	15	1054	1	3	2	3	1	1	1	1	3	1	1	0	0	1	1	0	0	1	2	0	0	1	0	0	0	0	0	1	0
71	Traditional Chinese Patent Medicine for Treating Impaired Glucose Tolerance: A Systematic Review and Meta-Analysis of Randomized Controlled Trials	0	0	2018	1.498	8	2	18	3172	1	3	2	2	1	1	0	2	3	1	1	1	0	1	0	1	0	1	2	0	0	1	0	1	1	0	0	1	0
72	Clinical evidence on the effects of saffron (Crocus sativus L.) on cardiovascular risk factors: A systematic review meta-analysis	0	0	2019	5.574	5	2	11	622	1	1	2	3	1	0	1	1	3	1	1	0	0	1	1	0	0	2	2	1	0	1	1	1	1	1	2	1	0
73	The effect of ginger supplementation on lipid profile: A systematic review and meta-analysis of clinical trials	0	0	2018	3.61	6	2	14	898	1	3	2	3	1	1	1	1	3	1	1	1	0	1	1	0	0	2	0	0	0	0	0	0	1	1	2	1	0
74	KangFuXin Liquid in the Treatment of Diabetic Foot Ulcer: A Systematic Review and Meta-Analysis	0	0	2019	1.984	7	2	11	889	1	3	2	2	1	1	0	1	1	1	1	1	0	1	0	1	0	0	2	0	0	1	0	1	1	1	1	1	0
75	Effects of saffron (Crocus sativus) on sexual dysfunction among men and women: A systematic review and meta-analysis	0	0	2019	0	2	2	5	173	0	3	2	2	1	1	0	1	3	1	1	0	0	1	0	1	0	2	0	0	1	2	0	0	1	0	0	1	0
76	Efficacy of Suxiao Jiuxin Pill on Coronary Heart Disease: A Meta-Analysis of Randomized Controlled Trials	0	0	2018	2.064	5	2	41	6276	1	2	2	0	1	1	0	1	3	1	1	0	0	2	1	1	0	1	0	0	0	0	0	1	1	1	2	1	0
77	Chinese herbal medicines for the treatment of non-structural abnormal uterine bleeding in perimenopause: A systematic review and a meta-analysis	0	0	2018	2.084	4	2	15	1344	1	3	2	0	1	1	0	1	3	1	1	1	0	1	1	1	0	1	2	0	0	1	0	1	1	1	2	1	0
78	Chinese herbal medicines of supplementing Qi and nourishing Yin combined with chemotherapy for non-small cell lung cancer: A meta-analysis and systematic review	0	0	2019	3.448	2	2	41	2607	0	3	2	2	1	1	0	1	3	1	1	0	0	1	1	0	0	1	0	0	0	1	0	0	0	1	2	0	0
79	Corn silk tea for hypertension: A systematic review and meta-analysis of randomized controlled trials	0	0	2019	1.984	4	2	5	567	1	3	2	3	1	1	0	1	1	1	1	0	0	1	1	1	0	1	2	1	0	1	0	0	0	1	1	1	0
80	Corn silk decoction for blood lipid in patients with angina pectoris: A systematic review and meta-analysis	0	0	2019	3.766	5	2	4	800	1	3	2	3	1	1	0	1	3	1	1	1	0	1	1	1	0	1	0	0	0	1	0	1	1	1	1	1	0
81	Chinese herbal medicine for headache: A systematic review and meta-analysis of high-quality randomized controlled trials	0	0	2019	4.18	6	2	30	3447	1	3	2	2	1	1	0	1	2	1	1	0	0	1	0	0	0	1	2	0	0	1	1	1	1	0	0	1	0
82	Treatment of depression with Chai Hu Shu Gan San: a systematic review and meta-analysis of 42 randomized controlled trials	0	0	2018	2.109	4	2	42	3234	1	3	2	2	1	1	0	1	1	1	1	0	0	1	1	1	0	1	0	0	0	0	0	1	1	1	1	1	0
83	Effectiveness and safety of Chinese herbal medicine for pediatric adenoid hypertrophy: A meta-analysis	0	0	2019	1.225	7	2	13	1083	1	3	2	2	1	1	0	1	3	1	1	0	0	1	1	0	0	1	0	0	0	1	0	1	1	1	2	1	0
84	Randomized Controlled Trials of Tianma Gouteng Decoction Combined with Nifedipine in the Treatment of Primary Hypertension: A Systematic Review and Meta-Analysis	0	2	2020	1.813	11	2	14	1537	1	3	2	2	1	1	1	1	3	1	1	0	0	1	0	1	0	1	2	0	0	1	0	1	1	0	0	1	0
85	Traditional Chinese medicine injections in the treatment of diabetic foot: A systematic review and meta-analysis	0	0	2018	2.064	6	2	17	1294	1	3	2	2	1	1	0	1	3	1	1	0	0	1	1	1	0	1	2	0	0	1	0	1	1	0	0	1	0
86	Efficacy and Safety Evaluation of Taohong Siwu Decoction () for Patients with Angina Pectoris: A Meta-Analysis of Randomized Controlled Trials	0	0	2019	1.445	4	2	12	959	1	3	2	2	1	1	0	1	3	1	1	0	0	1	0	1	0	1	2	0	0	1	0	1	1	0	0	1	0
87	The Efficacy of Saffron in the Treatment of Mild to Moderate Depression: A Meta-analysis	0	0	2019	2.746	14	0	11	531	1	2	2	2	1	0	0	2	2	1	1	0	0	1	1	1	2	2	2	0	0	1	0	1	1	1	1	1	0
88	The Effects of a Fixed Combination of Berberis aristata and Silybum marianum on Dyslipidaemia - A Meta-analysis and Systematic Review	0	0	2020	2.687	11	0	4	491	1	3	1	2	1	1	0	2	2	1	1	1	0	1	1	1	1	1	2	0	1	2	0	0	1	1	1	1	1
89	Efficacy and safety of Chinese herbal medicine for primary intracerebral hemorrhage: A systematic review of randomized controlled trials	0	2	2019	3.845	8	2	45	4517	1	3	2	2	1	1	0	1	3	1	1	0	0	1	0	1	0	1	2	0	0	1	0	1	1	1	2	1	0
90	Aidi injection plus platinum-based chemotherapy for stage IIIB/IV non-small cell lung cancer: A meta-analysis of 42 RCTs following the PRISMA guidelines	0	0	2018	3.115	6	2	42	4081	1	3	2	2	1	1	1	1	3	1	1	0	0	1	1	1	0	1	2	0	0	1	0	1	1	1	2	1	0
91	Adjuvant Therapy of Oral Chinese Herbal Medicine for Menopausal Depression: A Systematic Review and Meta-Analysis	0	0	2018	2.064	8	2	22	1770	1	3	2	2	1	1	0	1	3	1	1	0	0	1	1	0	0	1	2	0	0	1	0	1	1	1	2	1	0
92	Efficacy and safety of Chinese herbal medicine on ovarian cancer after reduction surgery and adjuvant chemotherapy: A systematic review and meta-analysis	0	0	2019	4.137	14	2	18	975	1	3	2	2	1	1	0	1	3	1	1	0	0	1	1	0	0	1	2	0	0	1	0	1	1	0	0	1	0
93	The efficacy of Xue Fu Zhu Yu prescription for hyperlipidemia: A meta-analysis of randomized controlled trials	0	0	2019	1.979	2	2	12	1305	1	3	2	2	1	1	0	1	1	1	1	0	0	1	1	1	0	1	0	0	0	1	1	1	1	0	0	1	0
94	Danshen Formulae for Cancer: A Systematic Review and Meta-Analysis of High-Quality Randomized Controlled Trials	0	0	2019	1.984	3	2	13	1045	1	2	2	0	1	1	1	1	2	1	1	0	0	1	1	1	0	1	2	0	0	1	0	1	1	1	2	1	0
95	The effects of Chinese herbal medicines for treating diabetic foot ulcers: A systematic review of 49 randomized controlled trials	0	0	2019	1.979	9	2	49	3646	1	3	2	2	1	1	0	3	2	1	1	1	0	1	1	0	0	1	2	0	0	1	1	1	1	1	1	1	0
96	Erxian decoction, a Chinese herbal formula, for menopausal syndrome: An updated systematic review	0	2	2019	3.414	5	2	16	1594	1	3	2	2	1	1	0	1	3	1	1	1	0	1	1	0	0	1	0	0	0	1	1	1	1	1	2	1	0
97	Efficacy and safety of Chinese herbal medicine for depression: A systematic review and meta-analysis of randomized controlled trials	0	2	2019	3.917	6	2	40	3549	1	2	2	0	1	1	0	3	2	1	1	0	0	1	1	0	0	0	2	0	0	1	0	1	1	0	0	0	0
98	Chinese herbal medicine combined with tadalafil for erectile dysfunction: a systematic review and meta-analysis	0	0	2020	2.86	5	2	11	903	1	3	2	2	1	1	0	1	3	1	1	0	0	1	0	1	0	1	2	0	0	1	0	1	1	0	0	1	0
99	Acupoint herbal patching during Sanfu Days on reducing frequency of acute asthma attack in children: A systematic review and meta-analysis	0	0	2020	1.552	4	2	11	882	1	3	2	2	1	1	0	1	3	1	1	0	0	1	0	1	0	1	2	0	0	1	0	1	1	0	0	1	0
100	Kanglaite Injection Combined with Chemotherapy versus Chemotherapy Alone for the Improvement of Clinical Efficacy and Immune Function in Patients with Advanced Non-Small-Cell Lung Cancer: A Systematic Review and Meta-Analysis	0	0	2020	1.813	6	2	25	2151	1	3	2	2	1	1	0	2	3	1	1	1	0	1	1	1	0	1	2	0	0	1	0	1	1	1	2	1	0
101	Effect of Zhizhu Kuanzhong Capsules () on Treatment of Functional Dyspepsia: A Meta-Analysis of Randomized Controlled Trials	0	0	2019	1.445	3	2	23	2496	1	3	2	2	1	1	0	1	3	1	1	0	0	1	0	1	0	1	2	0	0	1	0	0	0	1	2	1	0
102	Chinese Herbal Medicines for Restenosis After Percutaneous Coronary Intervention: A Meta-Analysis of Randomized Controlled Trials	0	0	2019	1.868	5	2	11	1383	1	3	4	0	1	1	0	3	3	1	1	0	0	1	0	0	0	1	2	0	0	1	0	1	1	1	2	1	0
103	Efficacy and Safety of Xiao Ai Ping Injection Combined with Chemotherapy in Advanced Gastric Cancer: A Systematic Review and Meta-Analysis	0	0	2019	1.984	6	2	14	1097	1	3	4	2	1	1	1	3	3	1	1	0	0	1	1	0	0	2	2	0	0	0	0	1	1	1	2	1	0
104	Yinzhihuang oral liquid combined with phototherapy for neonatal jaundice: a systematic review and meta-analysis of randomized clinical trials	0	0	2018	2.109	7	2	17	2561	1	3	4	2	1	1	0	3	3	1	1	2	0	1	1	1	0	1	2	0	0	1	0	1	0	0	0	1	0
105	Meta analysis of clinical efficacy of traditional Chinese medicine in the treatment of aplastic anemia	0	0	2018	0	5	2	2	100	1	1	4	2	1	1	1	1	3	1	1	0	0	1	1	1	0	1	0	0	0	1	0	0	1	1	1	1	0
106	Curative efficacy and safety of traditional Chinese medicine xuebijing injections combined with ulinastatin for treating sepsis in the Chinese population: A meta-analysis	0	0	2018	2.028	6	2	16	1335	1	3	4	0	1	1	0	3	3	1	1	0	0	1	0	0	0	1	2	0	0	1	0	1	1	0	0	1	0
107	Clinical efficacy and safety of aidi injection combination with vinorelbine and cisplatin for advanced non-small-cell lung carcinoma: A systematic review and meta-analysis of 54 randomized controlled trials	0	0	2020	5.893	14	2	54	4053	1	2	4	2	1	1	1	1	3	1	1	0	0	1	1	1	0	1	2	0	0	1	1	1	1	1	2	1	0
108	Clinical efficacy and safety of Aidi injection plus paclitaxel-based chemotherapy for advanced non-small cell lung cancer: A meta-analysis of 31 randomized controlled trials following the PRISMA guidelines	0	0	2019	3.414	14	2	31	2058	1	2	4	2	1	1	0	1	3	1	1	0	0	1	1	1	0	1	2	0	0	1	1	1	1	1	2	1	0
109	Can Aidi injection improve overall survival in patients with non-small cell lung cancer? A systematic review and meta-analysis of 25 randomized controlled trials	0	0	2018	2.084	13	2	25	2662	0	2	4	2	1	1	0	1	3	1	1	0	0	1	1	1	0	1	2	0	0	1	1	1	0	1	2	1	0
110	Yizhi decoction as a therapy for vascular dementia: A meta-analysis	0	0	2018	0.444	2	2	14	1045	0	3	4	2	0	1	2	1	3	1	1	0	0	1	0	0	0	0	0	0	0	1	0	1	0	1	2	1	0
111	Clinical Efficacy and Safety of Tanreqing Injection for Pulmonary Infection in Patients with Tuberculosis: A Meta-Analysis	0	0	2018	1.498	9	2	26	2404	1	1	4	2	1	1	0	1	3	1	1	0	0	1	1	1	0	1	2	0	0	1	1	1	1	1	2	1	0
112	Efficacy and safety of Chinese herbal medicine Xiao Yao San in hypertension: A systematic review and meta-analysis	0	0	2019	4.18	10	2	17	1460	1	3	4	2	1	1	0	1	3	1	1	0	0	1	1	1	0	1	2	0	0	1	0	1	0	1	2	1	0
113	Efficacy and safety of Chinese herbal medicine for patients with postmenopausal hypertension: A systematic review and meta-analysis	0	0	2019	5.574	6	2	39	3823	1	3	4	2	1	1	0	1	1	1	1	0	0	1	1	1	0	1	2	0	0	1	0	1	1	1	2	1	0
114	Therapeutic efficacy and safety of traditional Chinese medicine classic herbal formula Longdanxiegan decoction for hypertension: A systematic review and meta-analysis	0	0	2018	3.831	8	2	9	863	1	3	4	3	1	1	2	0	1	1	1	0	0	1	0	1	0	1	2	0	0	1	0	1	0	1	1	1	0
115	Efficacy and safety of Chinese patent medicine (Jinlong capsule) in the treatment of advanced hepatocellular carcinoma: a meta-analysis	0	0	2020	2.942	4	2	29	2488	1	2	4	2	1	1	1	2	3	1	1	0	0	1	0	1	0	1	2	0	0	1	0	1	1	0	0	1	0
116	Chinese herbal medicine for wilson's disease: A systematic review and meta-analysis	0	2	2019	3.845	6	2	18	1220	1	3	4	0	1	1	0	2	3	1	1	0	0	1	0	0	0	1	2	0	0	1	0	1	1	1	2	1	0
117	Role of Xingnaojing combined with naloxone in treating intracerebral haemorrhage: A systematic review and meta-analysis of randomized controlled trials	0	0	2018	2.028	10	2	32	3068	1	3	4	2	1	1	2	2	3	1	1	0	0	1	1	1	0	1	2	0	0	1	0	1	1	0	0	1	0
118	Chinese herbal bath therapy for the treatment of uremic pruritus: meta-analysis of randomized controlled trials	0	0	2019	2.479	4	2	17	970	1	3	4	2	1	1	0	2	3	1	1	1	0	1	1	1	0	1	2	0	0	1	0	1	1	0	0	1	0
119	Oral Chinese Herbal Medicine for Depressive Disorder in Patients after Percutaneous Coronary Intervention: A Systematic Review and Meta-Analysis	0	0	2019	1.445	7	2	16	1443	1	1	4	2	1	1	0	1	1	1	1	0	0	1	1	1	0	1	2	0	0	1	0	1	1	1	1	1	0
120	Chinese medicinal herbs in the treatment of diabetic cognitive impairment: A systematic review and meta-analysis	0	0	2018	2.064	4	2	9	576	1	3	4	2	1	1	0	1	1	1	1	0	0	1	0	0	0	1	0	0	0	1	0	1	1	1	1	1	0
121	Acupuncture plus Chinese Herbal Medicine for Irritable Bowel Syndrome with Diarrhea: A Systematic Review and Meta-Analysis	0	0	2019	1.984	8	2	21	1834	1	3	4	0	1	1	0	1	1	1	1	0	0	1	1	1	0	1	2	0	0	1	0	1	1	0	0	1	0
122	Chinese herbal medicine for diabetic kidney disease: A systematic review and meta-analysis of randomised placebo-controlled trials	0	0	2019	2.376	12	2	20	2719	1	3	4	2	1	1	0	3	2	1	1	1	0	1	0	1	0	1	2	0	0	1	1	1	1	1	1	1	0
123	Managing Depression with Bupleurum chinense Herbal Formula: A Systematic Review and Meta-Analysis of Randomized Controlled Trials	0	2	2020	2.256	9	2	55	5572	1	3	4	0	1	1	0	1	3	1	1	1	0	1	0	1	0	1	2	0	0	1	0	1	1	1	2	1	0
124	Efficacy and Safety of Fuzi Formulae on the Treatment of Heart Failure as Complementary Therapy: A Systematic Review and Meta-Analysis of High-Quality Randomized Controlled Trials	0	0	2019	1.984	4	2	12	1490	1	3	5	2	1	1	0	1	2	1	1	0	0	1	1	1	0	1	2	0	0	1	0	1	0	0	0	1	0
125	External application of Ruyi Jinhuang powder for phlebitis: A systematic review and meta-analysis	0	0	2019	0.439	4	2	53	4119	1	2	5	2	1	1	1	1	1	1	1	0	0	1	0	1	0	1	2	0	0	1	0	1	1	0	0	1	0
126	The effect of Chinese herbal medicine on quality of life and exercise tolerance in heart failure with preserved ejection fraction: A systematic review and meta-analysis of randomized controlled trials	0	0	2018	3.394	12	2	17	2724	1	3	5	2	1	1	0	2	3	1	1	0	0	1	1	1	0	1	2	0	0	1	0	1	1	1	1	1	0
127	Tian Wang Bu Xin Dan for Insomnia: A Systematic Review of Efficacy and Safety	0	0	2019	1.984	5	2	14	1256	1	3	5	3	1	1	1	1	3	1	1	0	0	1	0	1	0	1	2	0	0	1	0	1	1	0	0	1	0
128	Chinese herbal medicine Dengzhan Shengmai capsule as adjunctive treatment for ischemic stroke: A systematic review and meta-analysis of randomized clinical trials	0	0	2018	2.084	6	2	14	5206	1	3	6	2	1	1	0	0	3	1	1	1	0	1	1	0	0	1	2	0	1	2	1	1	1	1	1	1	1
129	Effects of adding Rheum officinale to angiotensin-converting enzyme inhibitors or angiotensin receptor blockers on renal function in patients with chronic renal failure: A meta-analysis of randomized controlled trials	0	0	2018	1.352	6	2	9	700	1	2	5	0	1	1	0	3	3	1	1	0	0	1	1	1	0	1	2	0	0	1	0	0	0	0	0	1	0
130	Motherwort injection for preventing postpartum hemorrhage in women with vaginal delivery: A systematic review and meta-analysis of randomized evidence	0	0	2019	1.984	4	2	37	7887	1	1	5	2	1	1	0	1	3	1	1	0	0	1	1	1	0	1	2	1	0	0	0	0	1	0	0	1	0
131	Effectiveness and Safety of Oral Cordyceps sinensis on Stable COPD of GOLD Stages 2-3: Systematic Review and Meta-Analysis	0	0	2019	1.984	10	2	15	1238	1	3	5	0	1	1	0	1	3	1	1	0	0	1	1	0	0	1	2	1	0	1	0	1	1	1	1	1	0
132	Cinobufotalin injection combined with chemotherapy for the treatment of advanced NSCLC in China: A PRISMA-compliant meta-analysis of 29 randomized controlled trials	0	0	2019	1.87	3	2	29	2300	1	2	5	2	1	1	0	1	3	1	1	0	0	1	0	1	0	1	2	0	0	1	0	0	1	0	0	1	0
133	Effectiveness of Chinese herbal medicine for patients with primary insomnia: A PRISMA-compliant meta-analysis	0	0	2019	1.87	5	2	15	1500	0	2	5	0	1	1	0	2	3	1	1	0	0	1	0	1	0	1	0	0	0	0	0	1	1	1	2	1	0
134	Efficacy and safety of naoshuantong capsule in the treatment of ischemic stroke: A meta-analysis	0	0	2019	3.845	11	2	13	1360	1	2	5	3	0	1	2	1	3	1	1	0	0	1	1	1	0	1	2	0	0	1	0	1	1	1	1	1	0
135	Traditional Chinese medicine for coronary heart disease: Clinical evidence and possible mechanisms	0	0	2019	3.845	10	2	17	11732	1	2	5	2	1	1	0	1	2	1	1	0	0	1	0	1	0	1	2	0	0	1	0	1	0	0	0	1	0
136	Chinese herbal medicine formulas as adjuvant therapy for osteonecrosis of the femoral head: A systematic review and meta-analysis of randomized controlled trials	0	0	2018	2.028	7	2	23	1815	1	3	5	2	1	1	1	3	1	1	1	0	0	1	0	1	0	1	2	0	0	1	0	1	1	1	1	1	0
137	Efficacy of the Oriental herbal medicine, Jie Yu Dan, for alleviating post-stroke aphasia: A Systematic Review and meta-analysis of randomized clinical trials	0	0	2018	0.698	4	2	10	809	1	3	5	0	1	1	0	1	3	1	1	0	0	1	0	0	0	1	2	0	0	1	1	1	1	0	0	1	0
138	Chinese Herbal Medicine for Advanced Non-Small-Cell Lung Cancer: A Systematic Review and Meta-Analysis	0	0	2018	3.12	4	2	64	4384	1	3	5	3	1	1	0	1	2	1	1	0	0	1	1	1	0	0	2	0	0	1	0	1	1	1	2	0	0
139	Chinese herbal medicines on cognitive function and activity of daily living in senior adults with Alzheimer's disease: a systematic review and meta-analysis	0	0	2019	0	3	2	25	1855	0	3	5	2	1	1	0	2	3	1	1	0	0	1	0	1	0	1	2	0	0	0	0	1	1	1	2	1	0
140	The therapeutic effect of Chaihu-Shugan-San in fatty liver disease: A meta-analysis randomized controlled trials	0	0	2018	0	9	2	12	1049	1	3	5	0	1	1	1	1	3	1	1	0	0	1	0	0	0	1	2	0	0	1	0	1	1	0	0	1	0
141	A Review of Danshen Combined with Clopidogrel in the Treatment of Coronary Heart Disease	0	0	2019	1.984	8	2	22	2587	1	2	5	0	1	1	1	1	3	1	1	0	0	1	0	1	0	1	2	0	0	1	0	0	1	0	0	1	0
142	The Therapeutic Effects of a Traditional Chinese Medicine Formula Wuzi Yanzong Pill for the Treatment of Oligoasthenozoospermia: A Meta-Analysis of Randomized Controlled Trials	0	0	2018	2.064	8	2	5	960	0	3	5	2	1	1	2	1	2	1	1	2	0	1	1	0	0	1	2	0	0	1	1	1	1	1	1	1	0
143	Efficacy of Chinese herbal medicine in treatment of allergic rhinitis in children: a meta-analysis of 19 randomized controlled trials	0	0	2018	1.024	4	2	19	1623	1	2	5	2	1	1	1	1	3	1	1	0	0	1	1	0	0	1	0	0	0	1	0	0	0	1	2	1	0
144	Suanzaoren formulae for insomnia: Updated clinical evidence and possible mechanisms	0	2	2018	3.831	7	2	13	1454	1	2	5	2	1	1	0	1	1	1	1	0	0	1	0	0	0	1	2	0	0	1	0	1	0	1	1	1	0
145	Clinical Effects and Safety of Tongxieyaofang on Diarrhea Predominant Irritable Bowel Syndrome: A Meta-Analysis of Randomized Trails	0	0	2019	1.984	4	2	39	3062	1	3	1	2	1	1	1	1	3	1	1	1	0	1	1	1	0	1	2	0	0	0	0	1	0	0	0	1	0
146	Effects of Ginger (Zingiber officinale Roscoe) on Type 2 Diabetes Mellitus and Components of the Metabolic Syndrome: A Systematic Review and Meta-Analysis of Randomized Controlled Trials	0	0	2018	2.064	5	2	10	490	1	2	1	2	1	1	0	3	3	1	1	2	0	1	1	1	0	1	2	0	0	1	0	1	1	0	0	1	0
147	Traditional Chinese and western medicine for the prevention of deep venous thrombosis after lower extremity orthopedic surgery: a meta-analysis of randomized controlled trials	0	0	2018	1.61	4	2	20	1862	1	3	3	1	1	1	1	1	3	1	1	0	0	1	1	1	0	1	0	0	0	1	0	0	0	0	0	1	0
148	Therapeutic Efficacy of Kangfuxin Liquid Combined with PPIs in Gastric Ulcer	0	2	2019	1.984	10	2	22	2024	1	3	6	2	1	1	1	2	3	1	1	0	0	1	0	0	0	1	2	1	0	1	0	0	0	1	2	1	0

## Sheet: Sheet4
AMSTAR 2
11.If meta-analysis was performed did the review authors use appropriate methods for statistical combination of results?
11a.For No in Q.11,Is the inappropriateness evaluated because of the use of the fixed-effect meta-analysis model for combining data? (yes/no)
15.If they performed quantitative synthesis did the review authors carry out an adequate investigation of publication bias (small study bias) and discuss its likely impact on the results of the review?
15a.For No in Q.15, Is the missing of graphical or statistical test for publication bias because of less than 10 individual studies in meta-analysis? (yes/no)
